# Supplementary material for: A Fungal Versatile GH10 Endoxylanase and Its Glycosynthase Variant: Synthesis of Xylooligosaccharides and Glycosides of Bioactive Phenolic Compounds
Source: Int J Mol Sci. 2022 Jan 26;23(3):1383. doi: 10.3390/ijms23031383 (PMC8836076; doi:10.3390/ijms23031383)
Supplement: Supplementary file 1 [file ijms-23-01383-s001.zip]

Archive with 1 entries (1 files):
- ijms-1552721-supplementary.pdf
